# Supplementary material for: Maternal Bonding as a Protective Factor for Orthorexia Nervosa Risk in Dietetics Students
Source: Nutrients. 2023 Aug 14;15(16):3577. doi: 10.3390/nu15163577 (PMC10460006; doi:10.3390/nu15163577)
Supplement: Supplementary file 1 [file nutrients-15-03577-s001.zip]

Archive with 1 entries (1 files):
- nutrients-2551310-supplementary.pdf
